# Supplementary material for: Viral intra-host evolutionary dynamics revealed via serial passage of Japanese encephalitis virus in vitro
Source: Virus Evol. 2023 Mar 28;9(1):veac103. doi: 10.1093/ve/veac103 (PMC10185921; doi:10.1093/ve/veac103)
Supplement: veac103_Supp [file veac103_supp.zip]

Archive with 1 entries (1 files):
- suppl_data/Supplementary_Materials.pdf
